# Supplementary material for: Improving quality of medical certification of causes of death in health facilities in Tanzania 2014–2019
Source: BMC Health Serv Res. 2021 Sep 13;21(Suppl 1):214. doi: 10.1186/s12913-021-06189-7 (PMC8436444; doi:10.1186/s12913-021-06189-7)
Supplement: Supplementary file 3 — Additional file 3. Tanzania ANACONDA *.mqr files for 2014–2019. [file 12913_2021_6189_MOESM3_ESM.zip]

Archive with 7 entries (7 files):
- Tanzania 2014.mqr
- Tanzania 2015.mqr
- Tanzania 2016.mqr
- Tanzania 2017.mqr
- Tanzania 2018.mqr
- Tanzania Iringa After training.mqr
- Tanzania Iringa Before training.mqr
